# Supplementary material for: Adolescent Alcohol Exposure Produces Protracted Cognitive-Behavioral Impairments in Adult Male and Female Rats
Source: Brain Sci. 2020 Oct 28;10(11):785. doi: 10.3390/brainsci10110785 (PMC7692738; doi:10.3390/brainsci10110785)
Supplement: Supplementary file 1 [file brainsci-10-00785-s001.zip]

Archive with 2 entries (2 files):
- SupplementalTables1_2_3.docx
- SupplementalTubeDominanceVideo.3gp
